# Supplementary material for: Omega-Class Glutathione Transferases Protect DNA from Oxidative Stress in Pathogenic Helminth Reproductive Cells
Source: Antioxidants (Basel). 2023 Feb 23;12(3):560. doi: 10.3390/antiox12030560 (PMC10045047; doi:10.3390/antiox12030560)
Supplement: Supplementary file 1 [file antioxidants-12-00560-s001.zip]

Archive with 1 entries (1 files):
- antioxidants-2146252-supplementary.pdf
